# Supplementary material for: Rapid Bacterial Community Changes during Vermicomposting of Grape Marc Derived from Red Winemaking
Source: Microorganisms. 2019 Oct 19;7(10):473. doi: 10.3390/microorganisms7100473 (PMC6843324; doi:10.3390/microorganisms7100473)
Supplement: Supplementary file 1 [file microorganisms-07-00473-s001.zip]

Archive with 2 entries (2 files):
- Supplementary Figures.pdf
- Supplementary Tables 1-3.xlsx
